# Supplementary material for: Cryptic diversity in Astroblepus (Siluriformes: Astroblepidae): Integrative taxonomy reveals evolutionary complexity in the Esmeraldas River Basin, Ecuador
Source: PLoS One. 2026 Apr 22;21(4):e0343879. doi: 10.1371/journal.pone.0343879 (PMC13102232; doi:10.1371/journal.pone.0343879)
Supplement: S1 Table — (XLSX) [file pone.0343879.s003.xlsx]

## Sheet: Hoja1
S3 Table. Catalog number of all specimens analyzed
ID	Cat_Num	Tax_ID
0	MECN 857	A. cyclopus
1	MECN 857	A. cyclopus
2	MECN 857	A. cyclopus
3	MECN 857	A. cyclopus
4	MECN 2219	A. cyclopus
5	MECN 2918	A. cyclopus
6	MECN 2920	A. cyclopus
7	MECN 3397	A. cyclopus
8	MECN 3399	A. cyclopus
9	MECN 3401	A. cyclopus
10	MECN 3404	A. cyclopus
11	MECN 3406	A. cyclopus
12	MECN 436	A. cyclopus
13	MECN 442	A. cyclopus
17	MECN 687	A. cyclopus
18	MECN 689	A. cyclopus
19	MECN 703	A. cyclopus
20	MECN 721	A. cyclopus
21	MECN 728	A. cyclopus
22	MECN 845	A. cyclopus
23	MECN 848	A. cyclopus
24	MECN 849	A. cyclopus
25	MECN 852	A. cyclopus
26	MECN 853	A. cyclopus
27	MECN 857	A. cyclopus
28	MECN 862	A. cyclopus
29	MECN 864	A. cyclopus
30	MECN 869	A. cyclopus
31	MECN 879	A. cyclopus
32	MECN 882	A. cyclopus
33	MECN 886	A. cyclopus
34	MECN 893	A. cyclopus
35	MECN 915	A. cyclopus
36	MECN 3397	A. cyclopus
37	MECN 3399	A. cyclopus
38	MECN 3401	A. cyclopus
39	MECN 687	A. cyclopus
40	MECN 689	A. cyclopus
41	MECN 703	A. cyclopus
42	MECN 728	A. cyclopus
43	MECN 845	A. cyclopus
44	MECN 848	A. cyclopus
45	MECN 849	A. cyclopus
46	MECN 852	A. cyclopus
47	MECN 853	A. cyclopus
48	MECN 857	A. cyclopus
49	MECN 862	A. cyclopus
50	MECN 864	A. cyclopus
51	MECN 869	A. cyclopus
52	MECN 879	A. cyclopus
53	MECN 882	A. cyclopus
54	MECN 893	A. cyclopus
55	MECN 915	A. cyclopus
56	MECN 3401	A. cyclopus
57	MECN 687	A. cyclopus
58	MECN 689	A. cyclopus
59	MECN 703	A. cyclopus
60	MECN 845	A. cyclopus
61	MECN 848	A. cyclopus
62	MECN 849	A. cyclopus
63	MECN 852	A. cyclopus
64	MECN 853	A. cyclopus
65	MECN 857	A. cyclopus
66	MECN 862	A. cyclopus
67	MECN 864	A. cyclopus
68	MECN 869	A. cyclopus
69	MECN 879	A. cyclopus
70	MECN 882	A. cyclopus
71	MECN 893	A. cyclopus
72	MECN 906	A. cyclopus
73	MECN 915	A. cyclopus
74	MECN 703	A. cyclopus
75	MECN 845	A. cyclopus
76	MECN 848	A. cyclopus
77	MECN 849	A. cyclopus
78	MECN 852	A. cyclopus
79	MECN 853	A. cyclopus
80	MECN 857	A. cyclopus
81	MECN 862	A. cyclopus
82	MECN 864	A. cyclopus
83	MECN 869	A. cyclopus
84	MECN 879	A. cyclopus
85	MECN 882	A. cyclopus
86	MECN 893	A. cyclopus
87	MECN 915	A. cyclopus
88	MECN 703	A. cyclopus
89	MECN 848	A. cyclopus
90	MECN 849	A. cyclopus
91	MECN 852	A. cyclopus
92	MECN 853	A. cyclopus
93	MECN 857	A. cyclopus
94	MECN 862	A. cyclopus
95	MECN 864	A. cyclopus
96	MECN 869	A. cyclopus
97	MECN 879	A. cyclopus
98	MECN 882	A. cyclopus
99	MECN 893	A. cyclopus
100	MECN 703	A. cyclopus
101	MECN 848	A. cyclopus
102	MECN 849	A. cyclopus
103	MECN 852	A. cyclopus
104	MECN 857	A. cyclopus
105	MECN 862	A. cyclopus
106	MECN 879	A. cyclopus
107	MECN 882	A. cyclopus
108	MECN 848	A. cyclopus
109	MECN 849	A. cyclopus
110	MECN 852	A. cyclopus
111	MECN 857	A. cyclopus
112	MECN 862	A. cyclopus
113	MECN 879	A. cyclopus
114	MECN 904	A. cyclopus
115	MECN 848	A. cyclopus
116	MECN 857	A. cyclopus
117	MECN 879	A. cyclopus
118	MECN 848	A. cyclopus
119	MECN 857	A. cyclopus
120	MECN 1088	A. cyclopus
121	MECN 1088	Astroblepus sp.
122	MECN 1088	Astroblepus sp.
123	MECN 1088	Astroblepus sp.
124	MECN 1088	Astroblepus sp.
125	MECN 1088	Astroblepus sp.
126	MECN 1088	Astroblepus sp.
127	MECN 1088	Astroblepus sp.
128	MECN 1088	Astroblepus sp.
129	MECN 1088	Astroblepus sp.
130	MECN 1088	Astroblepus sp.
131	MECN 1089	Astroblepus sp.
132	MECN 1090	Astroblepus sp.
133	MECN 1091	Astroblepus sp.
134	MECN 1093	Astroblepus sp.
135	MECN 1094	Astroblepus sp.
136	MECN 1095	Astroblepus sp.
137	MECN 1099	Astroblepus sp.
138	MECN 1109	Astroblepus sp.
139	MECN 1111	Astroblepus sp.
140	MECN 2409	Astroblepus sp.
141	MECN 2412	Astroblepus sp.
142	MECN 2413	Astroblepus sp.
143	MECN 4550	Astroblepus sp.
145	MECN 657	Astroblepus sp.
146	MECN 660	Astroblepus sp.
147	MECN 662	Astroblepus sp.
148	MECN 664	Astroblepus sp.
149	MECN 666	Astroblepus sp.
150	MECN 668	Astroblepus sp.
151	MECN 669	Astroblepus sp.
152	MECN 672	Astroblepus sp.
153	MECN 674	Astroblepus sp.
154	MECN 686	Astroblepus sp.
155	MECN 693	Astroblepus sp.
156	MECN 695	Astroblepus sp.
157	MECN 895	Astroblepus sp.
158	MECN 900	Astroblepus sp.
159	MECN 904	Astroblepus sp.
160	MECN 905	Astroblepus sp.
161	MECN 906	Astroblepus sp.
162	MECN 909	Astroblepus sp.
163	MECN 1088	Astroblepus sp.
164	MECN 1088	Astroblepus sp.
165	MECN 1088	Astroblepus sp.
166	MECN 1089	Astroblepus sp.
167	MECN 1090	Astroblepus sp.
168	MECN 1094	Astroblepus sp.
169	MECN 1099	Astroblepus sp.
170	MECN 1903	Astroblepus sp.
172	MECN 657	Astroblepus sp.
173	MECN 660	Astroblepus sp.
174	MECN 662	Astroblepus sp.
175	MECN 666	Astroblepus sp.
176	MECN 669	Astroblepus sp.
177	MECN 674	Astroblepus sp.
178	MECN 693	Astroblepus sp.
179	MECN 695	Astroblepus sp.
180	MECN 900	Astroblepus sp.
181	MECN 906	Astroblepus sp.
182	MECN 909	Astroblepus sp.
183	MECN 1088	Astroblepus sp.
184	MECN 1088	Astroblepus sp.
185	MECN 1089	Astroblepus sp.
186	MECN 1093	Astroblepus sp.
187	MECN 1099	Astroblepus sp.
189	MECN 657	Astroblepus sp.
190	MECN 660	Astroblepus sp.
191	MECN 666	Astroblepus sp.
192	MECN 669	Astroblepus sp.
193	MECN 674	Astroblepus sp.
194	MECN 693	Astroblepus sp.
195	MECN 695	Astroblepus sp.
196	MECN 904	Astroblepus sp.
197	MECN 909	Astroblepus sp.
198	MECN 1088	Astroblepus sp.
199	MECN 1089	Astroblepus sp.
200	MECN 1093	Astroblepus sp.
201	MECN 1099	Astroblepus sp.
202	MECN 657	Astroblepus sp.
203	MECN 660	Astroblepus sp.
204	MECN 666	Astroblepus sp.
205	MECN 669	Astroblepus sp.
206	MECN 695	Astroblepus sp.
207	MECN 904	Astroblepus sp.
208	MECN 906	Astroblepus sp.
209	MECN 909	Astroblepus sp.
210	MECN 1088	Astroblepus sp.
211	MECN 1089	Astroblepus sp.
212	MECN 657	Astroblepus sp.
213	MECN 660	Astroblepus sp.
214	MECN 666	Astroblepus sp.
215	MECN 669	Astroblepus sp.
216	MECN 695	Astroblepus sp.
217	MECN 904	Astroblepus sp.
218	MECN 906	Astroblepus sp.
219	MECN 1088	Astroblepus sp.
220	MECN 1089	Astroblepus sp.
221	MECN 657	Astroblepus sp.
222	MECN 660	Astroblepus sp.
223	MECN 669	Astroblepus sp.
224	MECN 695	Astroblepus sp.
225	MECN 904	Astroblepus sp.
226	MECN 906	Astroblepus sp.
227	MECN 1088	Astroblepus sp.
228	MECN 657	Astroblepus sp.
229	MECN 660	Astroblepus sp.
230	MECN 906	Astroblepus sp.
231	MECN 1088	Astroblepus sp.
232	MECN 904	Astroblepus sp.
233	MECN 1088	Astroblepus sp.
234	MECN 408	A. mindoensis
235	MECN 594	A. theresiae
236	MECN 596	A. eigenmanni
237	MECN 659	A. fissidens
238	MECN 663	A. fissidens
239	MECN 673	Astroblepus sp.
240	MECN 692	A. mindoensis
241	MECN 694	A. mindoensis
242	MECN 700	A. mindoensis
243	MECN 702	A. mindoensis
244	MECN 706	A. theresiae
245	MECN 707	A. theresiae
246	MECN 709	A. mindoensis
247	MECN 716	A. mindoensis
248	MECN 719	A. mindoensis
249	MECN 727	A. mindoensis
250	MECN 729	A. theresiae
251	MECN 850	A. theresiae
252	MECN 851	A. theresiae
253	MECN 854	A. mindoensis
254	MECN 856	A. theresiae
255	MECN 858	A. theresiae
256	MECN 865	A. eigenmanni
257	MECN 870	A. theresiae
258	MECN 874	A. mindoensis
259	MECN 883	A. mindoensis
260	MECN 887	A. mindoensis
261	MECN 892	A. mindoensis
262	MECN 896	A. fissidens
263	MECN 897	Astroblepus sp.
264	MECN 899	A. eigenmanni
265	MECN 902	A. fissidens
266	MECN 911	A. eigenmanni
267	MECN 923	A. theresiae
268	MECN 1092	A. fissidens
269	MECN 1098	A. eigenmanni
270	MECN 1102	A. fissidens
271	MECN 1106	A. fissidens
272	MECN 1814	A. mindoensis
273	MECN 1817	A. eigenmanni
274	MECN 1821	A. eigenmanni
275	MECN 2214	A. theresiae
276	MECN 2268	A. mindoensis
277	MECN 2407	A. theresiae
278	MECN 2907	A. mindoensis
279	MECN 2919	A. mindoensis
280	MECN 3394	A. mindoensis
281	MECN 3395	A. mindoensis
282	MECN 3405	A. theresiae
283	MECN 4555	A. theresiae
284	MECN 4545	A. theresiae
285	MECN 4547	Astroblepus sp.
287	MECN 408	A. theresiae
288	MECN 595	A. theresiae
289	MECN 596	A. eigenmanni
290	MECN 673	Astroblepus sp.
291	MECN 694	A. mindoensis
292	MECN 700	A. mindoensis
293	MECN 702	A. mindoensis
294	MECN 706	A. mindoensis
295	MECN 707	A. mindoensis
296	MECN 709	A. theresiae
297	MECN 727	A. mindoensis
298	MECN 858	A. theresiae
299	MECN 870	A. theresiae
300	MECN 892	A. mindoensis
301	MECN 899	A. eigenmanni
302	MECN 912	A. eigenmanni
303	MECN 2268	A. mindoensis
304	MECN 2907	A. mindoensis
305	MECN 3395	A. mindoensis
308	MECN 596	A. eigenmanni
309	MECN 6994	A. mindoensis
310	MECN 700	A. mindoensis
311	MECN 709	A. theresiae
312	MECN 2268	A. theresiae
313	MECN 2907	A. mindoensis
314	MECN 3395	A. mindoensis
315	MECN 595	A. fissidens
316	MECN 596	A. eigenmanni
317	MECN 700	A. mindoensis
318	MECN 709	A. mindoensis
319	MECN 912	A. eigenmanni
320	MECN 22907	A. mindoensis
321	MECN 595	A. fissidens
322	MECN 596	A. fissidens
323	MECN 700	A. theresiae
324	MECN 709	A. mindoensis
325	MECN 893	A. eigenmanni
326	MECN 595	A. fissidens
327	MECN 596	A. theresiae
328	MECN 709	A. mindoensis
329	MECN 595	A. fissidens
330	MECN 596	A. eigenmanni
331	MECN 709	A. mindoensis
332	MECN 596	A. fissidens
333	MECN 596	A. eigenmanni
334	MECN 596	A. fissidens
335	MECN 596	A. eigenmanni
336	MECN 596	A. theresiae
337	MECN 596	A. eigenmanni
338	MECN 596	A. eigenmanni
339	MECN 596	A. eigenmanni
340	MECN 596	A. eigenmanni
341	MECN 596	A. eigenmanni
342	MECN 596	A. eigenmanni
343	MECN 596	A. eigenmanni
344	MECN 596	A. eigenmanni
345	MECN 596	A. eigenmanni
346	MECN 596	A. eigenmanni
347	MECN 596	A. eigenmanni
348	MECN 596	A. eigenmanni
349	MECN 596	A. eigenmanni
350	MECN 596	A. eigenmanni
351	MECN 596	A. eigenmanni
352	MECN 596	A. eigenmanni
353	MECN 596	A. eigenmanni
354	MECN 596	A. eigenmanni
355	MECN 596	A. eigenmanni
356	MECN 596	A. eigenmanni
357	MECN 596	A. eigenmanni
358	MECN 596	A. eigenmanni
359	MECN 596	A. eigenmanni
360	MECN 596	A. eigenmanni
361	MEPN 1634	A. cyclopus
362	MEPN 19722	A. aff. mindoensis
363	MEPN 19755	A. aff. mindoensis
364	MECN 5009	A. eigenmanni
365	MECN 5009	A. eigenmanni
366	MECN 5008	A. mindoensis
367	MECN 5007	A. eigenmanni
368	MECN 5007	A. eigenmanni
369	MECN 4955	A. eigenmanni
370	MECN 4955	A. eigenmanni
371	MECN 5013	A. theresiae
372	MECN 4952	A. mindoensis
373	MECN 5012	A. mindoensis
374	MECN 5010	A. theresiae
375	MEPN 6432	A. mindoensis
376	MEPN 6434	A. theresiae
377	MEPN 20078	A. aff. mindoensis
378	MEPN 19731	A. aff. mindoensis
379	MEPN 19727	A. aff. mindoensis
380	MEPN 19719	A. aff. mindoensis
381	MEPN 19731	A. cyclopus
382	MEPN 19719	A. aff. mindoensis
383	MEPN 15710	A. aff. mindoensis
384	MEPN 15710	A. aff. mindoensis
385	USFQ 001	A. eigenmanni
386	USFQ 002	A. eigenmanni
387	MECN 4948	A. cyclopus
388	MECN 4949	A. fissidens
389	MECN 4950	A. cyclopus		ID: geometric morphometry identifier
390	MECN 4951	A. cyclopus		CA.t_Num: catalog number
391	MECN 4957	Astroblepus sp.		Tax_ID: taxonomic identification
392	MECN 4949	A. fissidens		MECN: catalog number of Instituto Nacional de Biodiversidad-INABIO
393	MECN 4953	Astroblepus sp.		MEPN: catalog number of Escuela Politécnica Nacional-EPN
394	MECN 4954	Astroblepus sp.		USFQ: catalog number of Universidad San Francisco de Quito-USFQ
