# Supplementary material for: Cryptic diversity in Astroblepus (Siluriformes: Astroblepidae): Integrative taxonomy reveals evolutionary complexity in the Esmeraldas River Basin, Ecuador
Source: PLoS One. 2026 Apr 22;21(4):e0343879. doi: 10.1371/journal.pone.0343879 (PMC13102232; doi:10.1371/journal.pone.0343879)
Supplement: S5 Table — P-values are shown in blue; values below 0.0001 indicate statistically significant differences. (XLSX) [file pone.0343879.s007.xlsx]

## Sheet: Hoja1
S7 Table. Procrustes distances between pairs of Astroblepus species.P-values are shown in blue; values below 0.0001 indicate statistically significant differences.
View	Lineages	A. aff. mindoensis	A. cyclopus	A. eigenmanni	A. fissidens	A. mindoensis	Astroblepus sp.	A. theresiae
Dorsal	A. aff. mindoensis		<0.0001	0.0013	0.0344	0.0008	<0.0001	0.0029
	A. cyclopus	0.0772		<0.0001	<0.0001	<0.0001	<0.0001	<0.0001
	A. eigenmanni	0.0605	0.0578		0.0003	<0.0001	<0.0001	<0.0001
	A.fissidens	0.0535	0.0875	0.0538		0.0042	<0.0001	0.1937
	A. mindoensis	0.0565	0.0783	0.0636	0.0365		<0.0001	0.1255
	Astroblepus sp.	0.096	0.0333	0.064	0.1049	0.0967		<0.0001
	A. theresiae	0.0511	0.0809	0.0533	0.0256	0.0194	0.097
Lateral	A. aff. mindoensis		<0.0001	0.0079	0.0547	0.0297	<0.0001	0.0743
	A. cyclopus	0.0933		<0.0001	<0.0001	<0.0001	0.0001	<0.0001
	A. eigenmanni	0.0422	0.0813		0.0064	<0.0001	<0.0001	<0.0001
	A.fissidens	0.0435	0.0973	0.0346		0.0002	<0.0001	0.0042
	A. mindoensis	0.0383	0.0849	0.0475	0.0451		<0.0001	0.0141
	Astroblepus sp.	0.1066	0.0268	0.0919	0.1091	0.1029		<0.0001
	A. theresiae	0.0311	0.0977	0.04	0.0339	0.0243	0.1128
Ventral	A. aff. mindoensis		<0.0001	0.0005	0.0012	0.0003	<0.0001	0.0017
	A. cyclopus	0.0767		<0.0001	<0.0001	<0.0001	<0.0001	<0.0001
	A. eigenmanni	0.0533	0.0502		0.0586	<0.0001	<0.0001	0.001
	A.fissidens	0.0506	0.0551	0.0224		<0.0001	<0.0001	0.0065
	A. mindoensis	0.0585	0.032	0.0409	0.0439		<0.0001	0.171
	Astroblepus sp.	0.0738	0.0234	0.0473	0.0453	0.0346		<0.0001
	A. theresiae	0.0478	0.0392	0.0303	0.0319	0.016	0.037
