# Supplementary material for: Cryptic diversity in Astroblepus (Siluriformes: Astroblepidae): Integrative taxonomy reveals evolutionary complexity in the Esmeraldas River Basin, Ecuador
Source: PLoS One. 2026 Apr 22;21(4):e0343879. doi: 10.1371/journal.pone.0343879 (PMC13102232; doi:10.1371/journal.pone.0343879)
Supplement: S6 Table — The standard deviation is shown in blue. (XLSX) [file pone.0343879.s008.xlsx]

## Sheet: Hoja1
S8 Table. Interspecific genetic divergence (JC69) of lineages. The standard deviation is shown in blue.
Lineages	Astroblepus sp. A PE	Astroblepus sp. I PE	Astroblepus sp. B PE	Astroblepus sp. F PE	Astroblepus sp. E PE	Astroblepus sp. C PE	Astroblepus sp. D PE	Astroblepus sp. H PE	Astroblepus caquetae COL	Astroblepus grixalvii group COL	Astroblepus theresiae/mindoensis ECU	Astroblepus dux COL	Astroblepus aff. mindoensis ECU	Astroblepus mariae COL	Astroblepus curitiensis COL	Astroblepus homodon COL	Astroblepus verai COL	Astroblepus cacharas COL	Astroblepus nicefori COL	Astroblepus cf. regani ECU	Astroblepus eigenmanni ECU	Astroblepus aff. micrescens COL	Astroblepus aff. trifasciatus COL	Astroblepus sp. ECU	Astroblepus onzagaensis COL	Astroblepus itae COL	Astroblepus ardiladuartei COL	Astroblepus cyclopus Cube River ECU	Astroblepus cyclopus Alambi River ECU	Astroblepus fissidens ECU	Astroblepus sp. 18 ECU	Astroblepus sp. 19 ECU	Loricaria simillima	Lamontichthys stibaros	Ptergoplichthys multiradiatus
Astroblepus sp. A PE		0.0172613	0.0181149	0.0187718	0.0194095	0.0197258	0.018433	0.0180044	0.0222662	0.021922	0.0198795	0.0210554	0.0208752	0.0221307	0.0212489	0.0230203	0.0237395	0.0230719	0.0212328	0.0221959	0.0219467	0.0211265	0.0201859	0.0201913	0.0223482	0.0190144	0.01933	0.022524	0.0200162	0.0218854	0.0181188	0.0187398	0.0279062	0.0269462	0.0269274
Astroblepus sp. I PE	0.0922772		0.0190639	0.0201706	0.0222022	0.0193522	0.0216176	0.0201215	0.0226086	0.0199521	0.0195824	0.020554	0.021348	0.0238398	0.0204533	0.0226388	0.0233844	0.0232286	0.0218484	0.0224779	0.0222645	0.0209092	0.0211434	0.021718	0.0232801	0.0205676	0.0210419	0.0240289	0.0212698	0.0223186	0.0208851	0.0207664	0.0267414	0.0245528	0.0259578
Astroblepus sp. B PE	0.100058	0.10546		0.00925732	0.012067	0.0118789	0.0168569	0.0178886	0.0226718	0.0197779	0.0182692	0.0195765	0.0203427	0.0172717	0.0179698	0.0208547	0.0223373	0.0213767	0.0189836	0.0205309	0.0202951	0.0190722	0.0193022	0.0189485	0.0196559	0.0190016	0.0187969	0.0222971	0.0189206	0.0212994	0.0192948	0.0188208	0.027293	0.0248669	0.0241897
Astroblepus sp. F PE	0.100224	0.114036	0.0308579		0.0113264	0.0128426	0.0171325	0.019	0.0229901	0.0205841	0.0185937	0.0203002	0.0213263	0.0186575	0.0192562	0.0218774	0.0227064	0.0215293	0.0199673	0.0214001	0.0212023	0.0196551	0.0191687	0.0200231	0.0207325	0.0207246	0.0205214	0.0223045	0.0190491	0.0231008	0.0200246	0.0198681	0.0275586	0.0257777	0.0251596
Astroblepus sp. E PE	0.109409	0.132266	0.0529582	0.0436649		0.0154909	0.0177793	0.019338	0.0226999	0.0217919	0.0201469	0.0220598	0.0210873	0.0187478	0.0203442	0.0213538	0.0231991	0.02267	0.0195773	0.0215171	0.0213531	0.0207788	0.020513	0.0209679	0.0223602	0.0196473	0.0206103	0.0224821	0.0200787	0.0225526	0.0196471	0.0198093	0.0277114	0.0281169	0.0253686
Astroblepus sp. C PE	0.106933	0.0995693	0.047227	0.0510317	0.0710722		0.0173075	0.0200197	0.021601	0.0186371	0.0175663	0.0187324	0.0214488	0.018468	0.0189698	0.0210076	0.024637	0.0241407	0.0205616	0.0217448	0.0214664	0.0208851	0.0207484	0.0209089	0.021944	0.0207044	0.0205893	0.0234758	0.0197354	0.0224162	0.0195052	0.0196416	0.0255881	0.0237315	0.0257452
Astroblepus sp. D PE	0.0956709	0.13048	0.0898641	0.0900275	0.0956786	0.0898641		0.0157421	0.0215207	0.0201613	0.0171672	0.0193283	0.0197985	0.0196938	0.0184479	0.0209738	0.0227393	0.021357	0.0196659	0.0210386	0.0212483	0.0201767	0.0196673	0.0200227	0.0216005	0.0214596	0.0204997	0.0230141	0.0204532	0.0217329	0.0184896	0.0185992	0.0254531	0.0276768	0.0264425
Astroblepus sp. H PE	0.0968073	0.122214	0.0977828	0.111721	0.114036	0.116199	0.0799652		0.0232161	0.0200701	0.0175658	0.0187591	0.0190234	0.0205008	0.0185341	0.0206095	0.0243331	0.0229171	0.0192733	0.0203445	0.0205918	0.0196267	0.0198284	0.0195254	0.0216162	0.0205208	0.019513	0.0230213	0.0197037	0.0204739	0.0194315	0.0190174	0.0271729	0.0263638	0.0261908
Astroblepus caquetae COL	0.144869	0.141246	0.149555	0.153394	0.148519	0.135077	0.13048	0.146082		0.0191476	0.0190975	0.0193676	0.0204084	0.021361	0.0205837	0.0220654	0.0230876	0.0228257	0.0216196	0.0224455	0.0224959	0.0216598	0.0204731	0.0235544	0.0235991	0.0209649	0.0215812	0.0242582	0.0220613	0.0193831	0.022923	0.0226044	0.0265879	0.0260849	0.0263763
Astroblepus grixalvii group COL	0.143382	0.112732	0.130084	0.13409	0.145197	0.108656	0.122937	0.131942	0.110236		0.00960912	0.00929921	0.0159898	0.018535	0.0158669	0.0173634	0.019171	0.0188775	0.0168544	0.0172617	0.0172718	0.0173017	0.0178071	0.0183298	0.0200881	0.0198531	0.019877	0.0207423	0.0173229	0.0166095	0.0199993	0.0189532	0.0265961	0.025308	0.0272733
Astroblepus theresiae/mindoensis ECU	0.116819	0.109861	0.113829	0.113627	0.125619	0.0996534	0.0927188	0.10181	0.106827	0.0390286		0.00891268	0.0144089	0.0166072	0.0140857	0.0171683	0.0184235	0.0180498	0.0151285	0.0159123	0.015933	0.0155412	0.0160102	0.0166913	0.0186651	0.0192063	0.0182969	0.0196635	0.0156736	0.0163258	0.0179329	0.0168317	0.0273918	0.0262132	0.0271592
Astroblepus dux COL	0.128983	0.114893	0.1226	0.126808	0.14497	0.105663	0.111594	0.113367	0.11123	0.0348802	0.0317559		0.0143426	0.0169641	0.0154941	0.0188478	0.0199145	0.019036	0.0161279	0.0169858	0.0169901	0.0162868	0.0166477	0.0164361	0.019147	0.0187844	0.0179509	0.0201308	0.0162136	0.0165995	0.0186604	0.0171825	0.0266437	0.0248601	0.026817
Astroblepus aff. mindoensis ECU	0.124272	0.126041	0.127815	0.137946	0.133161	0.130611	0.113746	0.107963	0.117238	0.083653	0.0708123	0.066057		0.0172314	0.0171072	0.0186104	0.0194133	0.0195259	0.0151969	0.0173473	0.0173258	0.0162659	0.0158274	0.016095	0.0190208	0.0174339	0.0172631	0.0195381	0.0159446	0.0152136	0.018425	0.0184702	0.0262865	0.0262705	0.026205
Astroblepus mariae COL	0.133038	0.147992	0.0983884	0.114704	0.109158	0.106443	0.115372	0.120044	0.134569	0.112964	0.0918747	0.0977746	0.095309		0.0125243	0.0164146	0.0169334	0.0164467	0.014869	0.0169098	0.0160542	0.0160453	0.0167714	0.0164597	0.0170154	0.01668	0.015699	0.0178432	0.016658	0.0178749	0.0209286	0.0209833	0.0283643	0.0272679	0.0244865
Astroblepus curitiensis COL	0.125601	0.124716	0.103676	0.116225	0.123835	0.109098	0.102094	0.109263	0.122096	0.092674	0.0742778	0.0855782	0.0973871	0.0541488		0.0112852	0.0161591	0.0149169	0.0154989	0.0174891	0.016649	0.0163334	0.0174029	0.0166336	0.0177701	0.0186786	0.0176952	0.0197177	0.0167804	0.0185139	0.0202987	0.0200668	0.0262372	0.0259805	0.0250266
Astroblepus homodon COL	0.142655	0.143863	0.128479	0.141858	0.135253	0.127354	0.119672	0.124764	0.12634	0.100977	0.0925866	0.110656	0.104607	0.0854675	0.0469812		0.0174822	0.0182925	0.0167291	0.0193853	0.0186358	0.0187599	0.019874	0.0190425	0.0195598	0.0197345	0.0198759	0.0210107	0.0196272	0.0198798	0.0224822	0.0225974	0.0270613	0.0263483	0.0264195
Astroblepus verai COL	0.14851	0.152168	0.142281	0.143664	0.146689	0.1606	0.13764	0.160777	0.14851	0.12439	0.109421	0.121721	0.116362	0.0836224	0.0817726	0.0947291		0.00847565	0.0166036	0.0186352	0.017822	0.0177684	0.0179164	0.0181101	0.0182312	0.0182064	0.0184051	0.0203067	0.0183897	0.019938	0.0232895	0.0243051	0.0272185	0.0272539	0.0265096
Astroblepus cacharas COL	0.141246	0.152168	0.135487	0.134297	0.141611	0.15838	0.128347	0.151195	0.149248	0.12225	0.109421	0.117734	0.120577	0.0785721	0.0736426	0.102248	0.0249678		0.0163711	0.0181699	0.0174256	0.0176884	0.0174684	0.0177662	0.0176897	0.0183815	0.017998	0.0199056	0.0180261	0.019723	0.0221227	0.0228053	0.0288657	0.0278667	0.0260546
Astroblepus nicefori COL	0.129062	0.134769	0.11529	0.126011	0.119542	0.122991	0.11497	0.112648	0.125514	0.0970853	0.0781293	0.0857904	0.075045	0.0727172	0.0809512	0.0869195	0.088911	0.086893		0.00856711	0.00732429	0.00812057	0.00936205	0.00980398	0.0114598	0.0127315	0.0117623	0.0137589	0.00895535	0.0163528	0.0179714	0.0187372	0.0286264	0.0286337	0.0248737
Astroblepus cf. regani ECU	0.13764	0.141246	0.124398	0.13525	0.135846	0.130482	0.123388	0.118698	0.13048	0.0951704	0.0826228	0.0905	0.0931257	0.0836224	0.0910123	0.108057	0.09908	0.0970346	0.026205		0.00429448	0.0100374	0.0108223	0.0106898	0.012875	0.0142183	0.0133567	0.0120303	0.0106015	0.0170798	0.0185215	0.019073	0.0291642	0.0282382	0.0261499
Astroblepus eigenmanni ECU	0.135597	0.139193	0.122391	0.133214	0.133807	0.128458	0.128456	0.123735	0.132018	0.096487	0.0835814	0.0919575	0.0945884	0.0783891	0.0857274	0.102651	0.0937383	0.0917073	0.0213556	0.0073134		0.00897234	0.00975756	0.00979658	0.0121214	0.0133748	0.0125284	0.0126047	0.00945777	0.0172291	0.0182536	0.0188703	0.0287757	0.0285968	0.0266186
Astroblepus aff. micrescens COL	0.126925	0.119867	0.113376	0.121043	0.128703	0.120873	0.119867	0.11753	0.123388	0.0908868	0.0759742	0.0771082	0.0813541	0.0807588	0.0851227	0.0977543	0.0922772	0.0936347	0.0243531	0.0336791	0.0287814		0.00808956	0.00798551	0.00998271	0.0117782	0.0109442	0.0130157	0.00804004	0.0177452	0.0184693	0.0193712	0.0275636	0.0282984	0.025846
Astroblepus aff. trifasciatus COL	0.116362	0.123388	0.113376	0.110559	0.121627	0.11387	0.112874	0.11753	0.116362	0.097677	0.0817914	0.0837742	0.0813541	0.0841007	0.0935499	0.111523	0.0922772	0.0902502	0.028705	0.0368172	0.031899	0.0212565		0.0101421	0.0113662	0.0122482	0.0112722	0.0139701	0.007181	0.0170065	0.0178794	0.0196595	0.0280277	0.0282723	0.0264976
Astroblepus sp. ECU	0.117238	0.131373	0.110771	0.121925	0.129593	0.118241	0.117238	0.11491	0.145779	0.105392	0.0891291	0.084613	0.0821902	0.0815943	0.0876391	0.10547	0.0931257	0.0944847	0.033215	0.037605	0.0326817	0.0220281	0.0313354		0.0117778	0.0119963	0.0111249	0.0141051	0.0100607	0.0188931	0.0184232	0.019203	0.0280897	0.0269994	0.0266685
Astroblepus onzagaensis COL	0.13764	0.144869	0.117864	0.128113	0.139443	0.127941	0.13048	0.135248	0.144869	0.121553	0.105537	0.107583	0.105085	0.0874575	0.0969493	0.108057	0.0956709	0.0936347	0.0444231	0.0527076	0.0476847	0.0305541	0.0399685	0.0407596		0.0125763	0.0117101	0.0148055	0.0113476	0.018951	0.0189106	0.0214002	0.0286826	0.0287935	0.0261412
Astroblepus itae COL	0.105945	0.119867	0.109902	0.12457	0.118114	0.117363	0.126925	0.11753	0.119867	0.118429	0.108991	0.103772	0.0880581	0.0850595	0.100364	0.111523	0.0956709	0.0977164	0.0508038	0.0591593	0.0540931	0.043133	0.046311	0.0439275	0.0495025		0.00417234	0.0151924	0.0118137	0.0179117	0.0176601	0.0200658	0.0257232	0.0280036	0.0247517
Astroblepus ardiladuartei COL	0.109401	0.123388	0.109902	0.12457	0.125157	0.117363	0.119867	0.110559	0.123388	0.118279	0.102098	0.0972866	0.0880581	0.0783821	0.0935499	0.111523	0.0956709	0.0936347	0.0444231	0.0527076	0.0476847	0.0368172	0.0399685	0.037605	0.043133	0.00601206		0.0150088	0.0108856	0.0179824	0.016913	0.0193035	0.0268254	0.0280036	0.0246323
Astroblepus cyclopus Cube River ECU	0.141324	0.15771	0.144183	0.146165	0.144926	0.152251	0.14311	0.147959	0.157692	0.125987	0.11509	0.117838	0.115054	0.0981891	0.115537	0.126438	0.118131	0.116419	0.0615234	0.0479475	0.0525701	0.0559543	0.0624696	0.0632849	0.0690067	0.0755647	0.0722967		0.0127965	0.0195686	0.0209299	0.0225098	0.0293342	0.0289501	0.027423
Astroblepus cyclopus Alambi River ECU	0.112874	0.123388	0.106443	0.1071	0.114618	0.103488	0.119867	0.114036	0.134051	0.0942742	0.0784597	0.0804338	0.0813541	0.0807588	0.0867968	0.111523	0.09908	0.0970346	0.028705	0.0368172	0.031899	0.0212565	0.0181827	0.0313354	0.0399685	0.043133	0.0368172	0.055989		0.0172228	0.0181389	0.0189256	0.0282189	0.0289608	0.0273126
Astroblepus fissidens ECU	0.137649	0.141254	0.132529	0.147305	0.143066	0.137651	0.13406	0.124575	0.112882	0.091272	0.0842875	0.0853669	0.0763725	0.0951938	0.105527	0.118512	0.11637	0.117078	0.0855552	0.0889064	0.0903609	0.0956786	0.0889064	0.103373	0.105953	0.0956786	0.0956786	0.118139	0.0889064		0.0177137	0.0187246	0.0276389	0.0271672	0.0251387
Astroblepus sp. 18 ECU	0.09908	0.126925	0.11387	0.117533	0.11637	0.110393	0.105945	0.115199	0.141246	0.121796	0.0995258	0.104678	0.103365	0.121881	0.122069	0.139843	0.141246	0.131909	0.0970563	0.102505	0.100554	0.09908	0.0922772	0.0999362	0.102505	0.0956709	0.0888989	0.128804	0.0922772	0.0922849		0.00909253	0.0261303	0.0272531	0.0254258
Astroblepus sp. 19 ECU	0.105945	0.126925	0.11387	0.121043	0.119875	0.11387	0.105945	0.111716	0.141246	0.11175	0.0893384	0.0905	0.0999362	0.125412	0.122084	0.143863	0.152168	0.142695	0.103903	0.109401	0.107433	0.105945	0.105945	0.106809	0.123388	0.112874	0.105945	0.143162	0.09908	0.102513	0.0243429		0.0262813	0.0276438	0.0268615
Loricaria simillima	0.205355	0.197522	0.205925	0.206674	0.217271	0.179378	0.185924	0.207987	0.193636	0.201866	0.208838	0.191194	0.196551	0.200873	0.192189	0.207767	0.197522	0.211683	0.214896	0.213271	0.211012	0.201428	0.201428	0.20241	0.209302	0.17829	0.185924	0.221282	0.205355	0.201439	0.18977	0.18977		0.0217374	0.0259521
Lamontichthys stibaros	0.185924	0.166984	0.176126	0.183376	0.211308	0.153219	0.193636	0.192347	0.182097	0.180284	0.188836	0.172915	0.184967	0.195304	0.178295	0.188703	0.197522	0.199085	0.210894	0.201428	0.207056	0.205355	0.197522	0.190737	0.209302	0.197522	0.197522	0.213271	0.205355	0.197532	0.193636	0.197522	0.13048		0.0258839
Ptergoplichthys multiradiatus	0.182097	0.170734	0.159019	0.167609	0.172618	0.171272	0.185924	0.183373	0.182097	0.191458	0.196075	0.184514	0.184967	0.165384	0.171678	0.184862	0.18977	0.183628	0.173749	0.17829	0.187581	0.17829	0.182097	0.183054	0.185924	0.163252	0.163252	0.191723	0.18977	0.170743	0.174502	0.193636	0.17829	0.170734
