# Supplementary material for: Cryptic diversity in Astroblepus (Siluriformes: Astroblepidae): Integrative taxonomy reveals evolutionary complexity in the Esmeraldas River Basin, Ecuador
Source: PLoS One. 2026 Apr 22;21(4):e0343879. doi: 10.1371/journal.pone.0343879 (PMC13102232; doi:10.1371/journal.pone.0343879)
Supplement: S7 Table — (XLSX) [file pone.0343879.s009.xlsx]

## Sheet: Hoja1
S9 Table. Intraspecific genetic divergence (JC69) of lineages.
Lineages	Distance	SE
Astroblepus sp. A PE	n/c	n/c
Astroblepus sp. I PE	n/c	n/c
Astroblepus sp. B PE	0.00458061	0.00251018
Astroblepus sp. F PE	0.00280241	0.00197581
Astroblepus sp. E PE	0.00602417	0.00358319
Astroblepus sp. C PE	0.00171486	0.00115386
Astroblepus sp. D PE	0	0
Astroblepus sp. H PE	0.002	0.00195476
Astroblepus caquetae COL	0	0
Astroblepus grixalvii group COL	0.00993857	0.00240346
Astroblepus theresiae/mindoensis ECU	0.00853751	0.00282581
Astroblepus dux COL	0.00186043	0.00152079
Astroblepus aff. mindoensis ECU	0.00128572	0.00128304
Astroblepus mariae COL	0.00515956	0.00263516
Astroblepus curitiensis COL	0.00894482	0.00355198
Astroblepus homodon COL	0.00396987	0.00221391
Astroblepus verai COL	0	0
Astroblepus cacharas COL	0.00360723	0.00254292
Astroblepus nicefori COL	0.00663269	0.00344337
Astroblepus cf. regani ECU	0	0
Astroblepus eigenmanni ECU	0.00258179	0.00155746
Astroblepus aff. micrescens COL	0	0
Astroblepus aff. trifasciatus COL	0	0
Astroblepus sp. ECU	0.0015	0.00150141
Astroblepus onzagaensis COL	0	0
Astroblepus itae COL	0	0
Astroblepus ardiladuartei COL	0	0
Astroblepus cyclopus Cube River ECU	0.0192565	0.00802299
Astroblepus cyclopus Alambi River ECU	0	0
Astroblepus fissidens ECU	0.00601206	0.00449002
Astroblepus sp. 18 ECU	0	0
Astroblepus sp. 19 ECU	0	0
Loricaria simillima	n/c	n/c
Lamontichthys stibaros	n/c	n/c
Ptergoplichthys multiradiatus	n/c	n/c
